# Supplementary material for: Low-Cost Pathology Signals for Risk Stratification in High-Risk Non-Muscle-Invasive Bladder Cancer: A Narrative Review
Source: Cancers (Basel). 2026 Jul 15;18(14):2269. doi: 10.3390/cancers18142269 (PMC13407352; doi:10.3390/cancers18142269)
Supplement: Supplementary file 1 [file cancers-18-02269-s001.zip]

Archive with 3 entries (3 files):
- File S1. SearchString.pdf
- File S2. QUIPS AMSTAR2 2.pdf
- File S3. SANRA PRISMA.pdf
